# Supplementary material for: Genomic sequence data and single nucleotide polymorphism genotyping of Bacillus anthracis strains isolated from animal anthrax outbreaks in Northern Cape Province, South Africa
Source: Data Brief. 2019 Dec 24;28:105040. doi: 10.1016/j.dib.2019.105040 (PMC6965700; doi:10.1016/j.dib.2019.105040)
Supplement: Multimedia component 1 [file mmc1.xml]

<?xml version="1.0" encoding="utf-8" standalone="no"?>
<data>
  <datasets>
    <author>lekotae@gmail.com;lekotke@unisa.ac.za</author>
    <type>1</type>
    <dataset>
      <name>Phylogenetic structure of Bacillus anthracis in Northern Cape Province, South Africa</name>
      <caption />
      <description>This is a BioProject link for data accessibility of the sequenced data of Bacillus anthracis strains from animals outbreaks in Northern Cape Province, South Africa</description>
      <filetype>
        <name />
      </filetype>
      <filesize />
      <source>0</source>
      <sourcename>Original Data</sourcename>
      <access>
        <type>1</type>
        <name>Data available in data repository</name>
        <reponame>National Center for Biotechnology Information</reponame>
        <PersistentId />
        <deeplinkurl>https://www.ncbi.nlm.nih.gov/bioproject/PRJNA510736</deeplinkurl>
      </access>
    </dataset>
    <dataset>
      <name>Phylogenetic structure of Bacillus anthracis in Northern Cape Province, South Africa</name>
      <caption />
      <description>This is a BioProject link for data accessibility of the sequenced data of Bacillus anthracis strains isolated from animal outbreaks in Northern Cape Province, South Africa</description>
      <filetype>
        <name />
      </filetype>
      <filesize />
      <source>0</source>
      <sourcename>Original Data</sourcename>
      <access>
        <type>1</type>
        <name>Data available in data repository</name>
        <reponame>National Center for Biotechnology Information </reponame>
        <PersistentId />
        <deeplinkurl>https://www.ncbi.nlm.nih.gov/sra/PRJNA580142</deeplinkurl>
      </access>
    </dataset>
  </datasets>
</data>
